# Supplementary material for: 2,6-DMBQ is a novel mTOR inhibitor that reduces gastric cancer growth in vitro and in vivo
Source: J Exp Clin Cancer Res. 2020 Jun 9;39:107. doi: 10.1186/s13046-020-01608-9 (PMC7285595; doi:10.1186/s13046-020-01608-9)
Supplement: Supplementary file 5 — Additional file 5. [file 13046_2020_1608_MOESM5_ESM.zip]

Archive with 1 entries (1 files):
- Supplemental Table.1.xlsx
