# Supplementary material for: 2,6-DMBQ is a novel mTOR inhibitor that reduces gastric cancer growth in vitro and in vivo
Source: J Exp Clin Cancer Res. 2020 Jun 9;39:107. doi: 10.1186/s13046-020-01608-9 (PMC7285595; doi:10.1186/s13046-020-01608-9)
Supplement: Supplementary file 5 — Additional file 5. [file 13046_2020_1608_MOESM5_ESM.zip › Supplemental Table.1.xlsx]

## Sheet: Sheet3
	Time of operation	Gender	age	Pathological type	Pathological grade	Tumor size	Tumor location	Tumor description	Infiltration degree	Details of lymph node invasion	Total number of lymph nodes	Smoking history	Drinking history	Basic diseases (chronic diseases)	Basic diseases (infectious diseases）
LSG55	2017.12.5	man	63	Infiltrating mediumly-poorly differentiated adenocarcinoma	Ⅲa	6×5×3cm	The small curve of the stomach from the cardia	The carcinoma infiltrates the muscular layer and invaded the lower segment of esophagus and the upper and lower cutting margins were clean	Invasion into the cardiac gastric body outside the serous membrane, no invasion，No invasion of the right mediastinal pleura, no adhesion with the surrounding tissue	Chronic lymphadenitis: 0/15 adjacent to the lesion: 0/11 adjacent to the lower segment 0/4	No	Yes	No	Hypertension 2 years	No
lSG64	2018.1.16	Man	72	Ulcerative and highly differentiated adenocarcinoma	Ⅲa	7×5×1cm	The cardia, gastric body, invaded the lower esophagus	The carcinoma infiltrates the muscular layer and invaded the lower segment of esophagus and the upper and lower cutting margins were clean	Invasion into the cardiac gastric body outside the serous membrane, no invasion，No invasion of the right mediastinal pleura, no adhesion with the surrounding tissue	Chronic lymphadenitis: 0/15 adjacent to the lesion: 0/4lower segment,0/1midpiece,0/1eft stomach ,0/5beside the cardia.	No	Yes	No	Diabetes	No
